# Supplementary material for: Implementation of Synthetic Pathways to Foster Microbe-Based Production of Non-Naturally Occurring Carboxylic Acids and Derivatives
Source: J Fungi (Basel). 2021 Nov 29;7(12):1020. doi: 10.3390/jof7121020 (PMC8706239; doi:10.3390/jof7121020)
Supplement: Supplementary file 1 [file jof-07-01020-s001.zip]

Archive with 1 entries (1 files):
- jof-1417831-supplementary.pdf
